# Supplementary material for: Pathogenic Chytrid Fungus Batrachochytrium dendrobatidis, but Not B. salamandrivorans, Detected on Eastern Hellbenders
Source: PLoS One. 2015 Feb 19;10(2):e0116405. doi: 10.1371/journal.pone.0116405 (PMC4335058; doi:10.1371/journal.pone.0116405)
Supplement: S1 Data — (XLSX) [file pone.0116405.s001.xlsx]

## Sheet: Sheet1
Sample	Bd status	Bd # wells	Mean Bd G.E. Detected	Corrected Mean Bd G.E.	Bs status	Bs # wells	mean Bs GE detected	delta IPC	Other ID	Date	State	Site	Sex	Weight (g)	Total length (cm)	Condition (BCI)
7117	neg	0	0	0	0	0	0	0	7117	2012-07-13	PA	PA-6	M	300	36	0.07627
7631	neg	0	0	0	0	0	0	0	7631	2012-07-13	PA	PA-6	M	740	50.5	0.0682
28920	pos	2	0.2	5	0	0	0	0	28920	2012-08-03	NY	NY-1	F	1145	55.3	0.26032
29783	neg	0	0	0	0	0	0	0	9783	2012-07-13	PA	PA-6	M	820	57.5	-0.17853
29783	neg	0	0	0	0	0	0	0	9783	2012-07-13	PA	PA-6	M	830	n/a	n/a
30048	neg	0	0	0	0	0	0	0	30048	2012-07-03	PA	PA-6	U	1220	60	0.10422
46416	neg	0	0	0	0	0	0	0	6416	2012-06-21	VA	VA-1	U	590	45	-0.23663
46495	pos	3	0.62	15.5	0	0	0	0	captive	2012-06-20	VA	VA-4	U	n/a	n/a	n/a
46767	neg	0	0	0	0	0	0	0	captive	2012-06-20	VA	VA-4	U	n/a	n/a	n/a
63577	neg	1	0	0	0	0	0	0	63577	2012-07-31	PA	PA-4	U	250	32.5	0.1284
64953	pos	3	0.06	1.5	0	0	0	0	64953	2012-07-31	PA	PA-4	M	660	49.5	0.00762
65690	neg	0	0	0	0	0	0	0	5690	2012-06-21	VA	VA-1	U	520	45	0.02573
65973	neg	0	0	0	0	0	0	0	9573	2012-06-19	VA	VA-3	Juv	75	25	-0.3286
66888	pos	3	0.07	1.75	0	0	0	0	6888	2012-06-20	VA	VA-2	U	620	48	0.04392
67256	pos	3	0.09	2.25	0	0	0	0	7256	2012-06-21	VA	VA-3	U	410	41.5	0.03008
67274	pos	3	0.34	8.5	0	0	0	0	7274	2012-06-21	VA	VA-3	U	250	37	-0.06647
67356	pos	3	0.05	1.25	0	0	0	0	7356	2012-06-21	VA	VA-3	U	220	35	-0.15807
68751	neg	0	0	0	0	0	0	0	8751	2012-06-20	VA	VA-2	U	700	44	0.38347
69788	neg	0	0	0	0	0	0	0	captive	2012-06-20	VA	VA-4	U	n/a	n/a	n/a
81913	neg	0	0	0	0	0	0	0	1913	2012-06-29	PA	PA-10	U	630	48	-0.18719
87773	neg	0	0	0	0	0	0	0	7773	2012-07-13	PA	PA-6	U	410	39	0.17321
92448	neg	0	0	0	0	0	0	0	2448	2012-07-13	PA	PA-6	F	880	55	0.17106
93234	neg	0	0	0	0	0	0	0	3234	2012-07-16	PA	PA-9	M	200	33.5	-0.13548
94038	neg	1	0	0	0	0	0	0	94038	2012-08-02	NY	NY-1	F	821	49	0.25323
96207	neg	1	0	0	0	0	0	0	96207	2012-07-03	PA	PA-6	U	960	55.5	0.07438
685586	pos	3	0.15	3.75	0	0	0	0	5586	2012-06-18	VA	VA-3	U	595	45	0.15202
02 e 30	neg	1	0	0	0	0	0	0	2E30	2012-07-13	PA	PA-6	M	320	58	0.00657
06EBC	neg	0	0	0	0	0	0	0	06EB6	2012-08-02	NY	NY-1	F	882	53	-0.30547
0815C	neg	1	0	0	0	0	0	0	0815C	2012-08-02	NY	NY-1	M	372	39	-0.014
0B5D	neg	0	0	0	0	0	0	0	0B5D	2012-07-13	PA	PA-6	M	840	50	0.22173
0C78	neg	0	0	0	0	0	0	na	0C78	2012-07-17	PA	PA-9	M	560	50	-0.0347
11E14	neg	0	0	0	0	0	0	0	1E14	2012-06-29	PA	PA-10	U	590	46.5	0.06377
2768C	neg	0	0	0	0	0	0	0	2768C	2012-08-03	NY	NY-1	F	813	50	-0.01943
28DA9	neg	0	0	0	0	0	0	0	28DA9	2012-08-02	NY	NY-1	U	378	40.5	-0.00963
295A8	neg	1	0	0	0	0	0	0	295A8	2012-08-03	NY	NY-1	F	730	48.5	0.16335
2B009	neg	0	0	0	0	0	0	0	2B009	2012-08-03	NY	NY-1	M	705	46	0.27094
30g	neg	0	0	0	0	0	0	0	Juv1	2012-07-03	PA	PA-6	Juv	30	n/a	n/a
32A5D	neg	0	0	0	0	0	0	0	2A5D	2012-07-16	PA	PA-9	M	650	50	0.18906
35959	neg	0	0	0	0	0	0	0	35959	2012-07-17	PA	PA-5	M	280	37	-0.1798
3614B	pos	3	0.3	7.5	0	0	0	0	3614B	2012-07-29	PA	PA-10	U	970	61	-0.16958
37518	neg	0	0	0	0	0	0	0	37518	2012-07-17	PA	PA-5	M	330	37.5	0.09156
40E5F	neg	0	0	0	0	0	0	0	40E5F	2012-07-03	PA	PA-6	M	400	45	-0.01349
40g	neg	0	0	0	0	0	0	0	Juv2	2012-07-03	PA	PA-6	Juv	40	n/a	n/a
4442	neg	0	0	0	0	0	0	0	4442	2012-07-16	PA	PA-9	M	550	46	0.02266
51D2F	neg	1	0	0	0	0	0	0	51D2F	2012-07-30	PA	PA-3	M	600	50	-0.11474
54B06	neg	0	0	0	0	0	0	0	54B06	2012-08-01	PA	PA-7	F	590	43.5	0.24327
54DOC	neg	1	0	0	0	0	0	0	4DOC	2012-07-16	PA	PA-9	M	500	48	-0.00487
57C76	neg	0	0	0	0	0	0	0	7C76	2012-07-16	PA	PA-9	F	430	42	-0.19308
60B77	neg	0	0	0	0	0	0	0	60B77	2012-07-31	PA	PA-2	M	360	36.5	0.22146
617C	pos	3	0.4	10	0	0	0	0	617C	2012-07-13	PA	PA-6	M	830	55	-0.04677
61F39	neg	0	0	0	0	0	0	0	1F39	2012-07-13	PA	PA-6	F	1010	58	-0.18971
65B1C	pos	3	0.39	9.75	0	0	0	0	65B1C	2012-08-01	PA	PA-7	F	840	52	0.11617
667F59	pos	3	0.2	5	0	0	0	0	7F59	2012-07-13	PA	PA-6	F	550	44.5	0.11189
71A61	neg	0	0	0	0	0	0	0	71A61	2012-07-17	PA	PA-5	M	600	48	0.02792
71C63	neg	0	0	0	0	0	0	0	71C63	2012-07-17	PA	PA-9	M	470	43	0.04699
72A2F	pos	2	0.13	3.25	0	0	0	0	72A2F	2012-07-03	PA	PA-6	U	580	53	0.11369
7572A	neg	0	0	0	0	0	0	0	7572A	2012-07-03	PA	PA-6	U	1010	53.5	0.22393
75F6C	neg	0	0	0	0	0	0	0	5F6C	2012-07-13	PA	PA-6	M	340	37.5	0.06171
76A2C	neg	0	0	0	0	0	0	0	76A2C	2012-07-18	PA	PA-11	F	420	41.5	0.00598
7B7B	pos	3	0.4	10	0	0	0	0	7B7B	2013-07-18	PA	PA-10	M	850	53	0.07674
81C4B	neg	0	0	0	0	0	0	0	81C4B	2012-07-31	PA	PA-4	F	720	52	-0.10996
8663D	neg	0	0	0	0	0	0	0	8663D	2012-07-03	PA	PA-6	F	400	39.5	0.11423
A4058	neg	0	0	0	0	0	0	0	4058	2012-07-13	PA	PA-6	M	890	55.5	-0.00133
A6AGA	pos	3	4	100	0	0	0	0	A6A6A	2012-07-30	PA	PA-3	M	520	45	0.02573
B185D	neg	0	0	0	0	0	0	0	185D	2012-07-16	PA	PA-9	M	340	39	0.07595
B3363	neg	0	0	0	0	0	0	0	B3363	2012-07-18	PA	PA-8	U	610	57	0.10169
B4843	neg	0	0	0	0	0	0	0	4843	2012-07-13	PA	PA-6	M	1060	57	-0.45087
B6364	neg	0	0	0	0	0	0	0	6364	2012-07-13	PA	PA-6	M	660	50	-0.18374
B6855	pos	3	2.19	54.75	0	0	0	0	B6855	2012-07-31	PA	PA-2	M	440	47.5	-0.28684
BFE34	neg	0	0	0	0	0	0	0	BFE34	2012-08-02	NY	NY-1	Juv	97	23.5	0.09515
C3318	neg	0	0	0	0	0	0	0	3318	2012-07-16	PA	PA-9	Juv	150	29.5	-0.08093
D055A	neg	0	0	0	0	0	0	0	D055A	2012-07-31	PA	PA-2	F	240	32.5	0.16922
D1D0E	pos	2	0.09	2.25	0	0	0	0	D1D0E	2012-07-30	PA	PA-3	M	690	50.5	-0.00176
D5943	neg	0	0	0	0	0	0	na	5943	2012-07-16	PA	PA-9	U	590	48	-0.02168
E6E1D	neg	0	0	0	0	0	0	2	E6E1D	2012-07-17	PA	PA-9	M	710	52	-0.05197
F0130	neg	0	0	0	0	0	0	2	F0130	2012-07-17	PA	PA-5	M	500	45	0.16046
F0377	pos	3	1	25	0	0	0	0	F0377	2012-06-29	PA	PA-10	U	1190	63.5	-0.07327
F1013	neg	1	0	0	0	0	0	0	F1013	2012-07-30	PA	PA-3	M	560	47.5	-0.04568
F4520	neg	0	0	0	0	0	0	0	F4520	2012-08-01	PA	PA-7	F	970	55.5	0.08474
F677B	pos	3	0.17	4.25	0	0	0	0	F677B	2012-07-31	PA	PA-1	F	440	41	0.10923
FDD55	neg	0	0	0	0	0	0	0	FDD55	2012-08-02	NY	NY-1	F	662	48.2	0.08227
JUV 1	neg	0	0	0	0	0	0	0	Juv	2012-07-16	PA	PA-9	Juv	50	20.5	-0.19995
JUV 2	neg	0	0	0	0	0	0	0	Juv2	2012-07-16	PA	PA-9	Juv	40	19	-0.21858
WOH 1	pos	2	0.06	1.5	0	0	0	6	OHW1	2012-06-26	OH	OH-1		371	40	0.00511
WOH 2	neg	0	0	0	0	0	0	0	OHW2	2012-06-26	OH	OH-1		1032	55	0.01173
WOH 3	neg	0	0	0	0	0	0	na	OHW3	2012-06-26	OH	OH-1		693	51	-0.02394
WOH 4	neg	0	0	0	0	0	0	na	OHW4	2012-06-26	OH	OH-1		670	52	-0.03798
WOH 5	pos	2	0.05	1.25	0	0	0	0	OHW5	2012-06-26	OH	OH-1		347	42	0.02138
WOH 6	neg	0	0	0	0	0	0	4	OHW6	2012-06-27	OH	OH-2		367	37	0.2041
WOH 7	pos	3	0.22	5.5	0	0	0	4	OHW7	2012-06-27	OH	OH-2		909	54	0.09354
WOH 8	neg	0	0	0	0	0	0	0	OHW8	2012-06-27	OH	OH-2		532	47	-0.06849
